# Supplementary material for: Listeria monocytogenes: possible mechanism of infection of goat uterus and its effects on uterine autophagy and cell apoptosis
Source: Front Vet Sci. 2024 Aug 15;11:1413523. doi: 10.3389/fvets.2024.1413523 (PMC11363072; doi:10.3389/fvets.2024.1413523)
Supplement: Supplementary file 1 [file Data_Sheet_1.ZIP]

Archive with 5 entries (5 files):
- raw data/data of apoptosis.xlsx
- raw data/data of qPCR.pzfx
- raw data/data of qPCR.xlsx
- raw data/data of western blot.pzfx
- raw data/data of western blot.xlsx
