# Supplementary material for: Listeria monocytogenes: possible mechanism of infection of goat uterus and its effects on uterine autophagy and cell apoptosis
Source: Front Vet Sci. 2024 Aug 15;11:1413523. doi: 10.3389/fvets.2024.1413523 (PMC11363072; doi:10.3389/fvets.2024.1413523)
Supplement: Supplementary file 1 [file Data_Sheet_1.ZIP › raw data/data of apoptosis.xlsx]

## Sheet: Sheet1
		Total cells	apoptotic cell	apoptosis						Total cells	apoptotic cell	apoptosis
B-1	1.jpg	1042	3	0.287908	0.287908			c-1		749	2	0.267023	0.267023		0.554499
	2.jpg	1340	0	0	0					681	0	0	0
	3.jpg	1717	2	0.116482	0.116482					654	2	0.30581	0.30581
	4.jpg	2176	3	0.137868	0.137868					768	1	0.130208	0.130208
	5.jpg	2239	3	0.133988	0.133988					893	1	0.111982	0.111982				0.0577034	0.287908	0.105713	0.0577034	0.667476	0.000139735	0.000139735
B-2	1.jpg	1059	4	0.377715	0.377715			c-2	3.jpg	672	2	0.297619	0.297619				0.152555	0		0.152555	1.64645
	3.jpg	1246	4	0.321027	0.321027				4.jpg	570	1	0.175439	0.175439				0.232558	0.116482		0.232558	0.384025
	4.jpg	1256	2	0.159236	0.159236				5.jpg	797	0	0	0				0.134048	0.137868		0.134048	0.881954
	5.jpg	1385	3	0.216606	0.216606				6.jpg	886	1	0.112867	0.112867				0	0.133988
	7.jpg	1202	4	0.332779	0.332779				7.jpg	852	3	0.352113	0.352113				0.191571	0.377715		0.191571	0.634737
C-1	1.jpg	1648	11	0.667476	0.667476			b-1	1.jpg	354	2	0.564972	0.564972		0.0222275		0	0.321027		0	0.686499
	9.jpg	1154	19	1.64645	1.64645				2.jpg	680	1	0.147059	0.147059				0.117647	0.159236		0.117647	0.465116
	11.jpg	1302	5	0.384025	0.384025				3.jpg	433	1	0.230947	0.230947				0.137868	0.216606		0.137868	0.670241
	14.jpg	1474	13	0.881954	0.881954					498	0	0	0				0.259202	0.332779		0.259202	0.83383
	10.jpg	2140	11	0.514019	0.514019					594	1	0.16835	0.16835
C-2	1.jpg	1733	11	0.634737	0.634737			b-2	1.jpg	387	4	1.03359	1.03359					0.000139735
	3.jpg	1311	9	0.686499	0.686499				2.jpg	474	0	0	0
	5.jpg	1720	8	0.465116	0.465116				3.jpg	263	2	0.760456	0.760456				0.0577034	0.152555	0.232558	0.134048	0	0.191571	0	0.117647	0.137868	0.259202
	6.jpg	1492	10	0.670241	0.670241				4.jpg	366	0	0	0				0.287908	0	0.116482	0.137868	0.133988	0.377715	0.321027	0.159236	0.216606	0.332779
	8.jpg	1679	14	0.83383	0.83383				5.jpg	406	2	0.492611	0.492611				0.667476	1.64645	0.384025	0.881954		0.634737	0.686499	0.465116	0.670241	0.83383
A-1	1.jpg	1733	1	0.0577034	0.0577034			a-1	4.jpg	2373	3	0.126422	0.126422		0.845493
	3.jpg	1311	2	0.152555	0.152555				5.jpg	1735	4	0.230548	0.230548
	5.jpg	1720	4	0.232558	0.232558				8.jpg	1555	3	0.192926	0.192926
	6.jpg	1492	2	0.134048	0.134048				6.jpg	2529	6	0.237248	0.237248
	8.jpg	1679	0	0	0				11.jpg	1449	1	0.0690131	0.0690131
A-2	1.jpg	1044	2	0.191571	0.191571			a-2	1.jpg	1620	2	0.123457	0.123457
	3.jpg	1135	0	0	0				2.jpg	1080	1	0.0925926	0.0925926
	6.jpg	1700	2	0.117647	0.117647				3.jpg	844	1	0.118483	0.118483
	8.jpg	2176	3	0.137868	0.137868				6.jpg	1480	0	0	0
	10.jpg	1929	5	0.259202	0.259202				8.jpg	1216	2	0.164474	0.164474
				0.287908	0	0.116482	0.137868	0.133988	0.377715	0.321027	0.159236	0.216606	0.332779	0.667476	1.64645	0.384025	0.881954	0.514019	0.634737	0.686499	0.465116	0.670241	0.83383	0.0577034	0.152555	0.232558	0.134048	0	0.191571	0	0.117647	0.137868	0.259202
				0.267023	0	0.30581	0.130208	0.111982	0.297619	0.175439	0	0.112867	0.352113	0.564972	0.147059	0.230947	0	0.16835	1.03359	0	0.760456	0	0.492611	0.126422	0.230548	0.192926	0.237248	0.0690131	0.123457	0.0925926	0.118483	0	0.164474
