# Supplementary material for: Listeria monocytogenes: possible mechanism of infection of goat uterus and its effects on uterine autophagy and cell apoptosis
Source: Front Vet Sci. 2024 Aug 15;11:1413523. doi: 10.3389/fvets.2024.1413523 (PMC11363072; doi:10.3389/fvets.2024.1413523)
Supplement: Supplementary file 1 [file Data_Sheet_1.ZIP › raw data/data of western blot.xlsx]

## Sheet: Sheet1
Grayscale value	A		B		C		a		b		c
内参	11687.3		21380.3		25553.5		20144.3		21191.2		20606.1					1-a	2-b	3-c	4-C	5-B	6-A
	17850.6	14554.1	19955.6	20153.6	24261.9	24542.5	16954.6	18284	19103.5	19470.7	20807.9	20056			β-actin	1	20606.1		1	20807.9		1	18754
	14124.4		19125		23812.2		17753		18117.2		18754					2	21191.2		2	19103.5		2	18117.2
		Relective expression														3	20144.3		3	16954.6		3	17753
Bax	24166.1	1.66043	22141.6	1.09864	26090.1	1.06305	24169.8	1.32191	15689.4	0.805797	9761.12	0.486693				4	25553.5		4	24261.9		4	23812.2
	16333.1	1.12223	26050.5	1.29259	27654.4	1.12679	19798.1	1.08281	18707.3	0.960793	14514.1	0.723675				5	21380.3		5	19955.6		5	19125
	18033.4	1.23906	23024.5	1.14245	24797.8	1.0104	16991	0.929285	7552.37	0.387884	5346.35	0.266571				6	11687.3		6	17850.6		6	14124.4
Bcl-2	27371.2	1.88065	16056.3	0.796697	17240.7	0.702483	23213.4	1.2696	6830.35	0.350802	4121.83	0.205516			Bax	1	9761.12		1	14514.1		1	5346.35
	14150.9	0.972296	19038.7	0.944676	17758.2	0.72357	17039.2	0.931921	15909.7	0.817109	17345.8	0.864868				2	15689.4		2	18707.3		2	7552.37
																3	24169.8		3	19798.1		3	16991
																4	26090.1		4	27654.4		4	24797.8
LC3BⅠ	24016	1.65011	20762.6	1.03021	26098.4	1.06339	17088.3	0.934606	14653.5	0.752593	20179.6	1.00616				5	22141.6		5	26050.5		5	23024.5
	18796.2	1.29147	20708	1.0275	25499.1	1.03897	13325.7	0.72882	15779.4	0.810417	20154.9	1.00493				6	24166.1		6	16333.1		6	18033.4
	11724.3	0.805569	16399.6	0.813729	23141	0.942891	16474	0.901009	20440.4	1.0498	24189.2	1.20608
															LC3BⅠ	1	20179.6		1	20154.9		1	24189.2
LC3BⅡ	11713.8	0.804844	23624.5	1.17222	25404.2	1.03511	8070.18	0.44138	5214.2	0.267797	4695.49	0.234119				2	14653.5		2	15779.4		2	20440.4
	18183.5	1.24937	22022.7	1.09274	28871.5	1.17639	11903.9	0.651056	3550.47	0.182349	8335.95	0.415633				3	17088.3		3	13325.7		3	16474
	20315.8	1.39588	28002.6	1.38946	27618.8	1.12534	11824	0.646685	3545.22	0.18208	3952.69	0.197082				4	26098.4		4	25499.1		4	23141
																5	20762.6		5	20708		5	16399.6
PINK1	11291.9	0.775859	19060.3	0.945752	22633.6	0.922218	12665.6	0.692716	13180.6	0.676948	16408.1	0.818114				6	24016		6	18796.2		6	11724.3
	21605	1.48446	18763.4	0.931019	23304.4	0.949552	18651.6	1.02011	8589.83	0.441168	10325.8	0.514846
	15461.1	1.06232	18696	0.927671	23826.7	0.970831	16325	0.892857	17572.5	0.90251	12516.7	0.624085			LC3BⅡ	1	4695.49		1	8335.95		1	3952.69
																2	5214.2		2	3550.47		2	3545.22
Parkin	16031	1.10148	14743.2	0.73154	14682	0.598224	10752	0.588057	24738	1.27053	23726.1	1.18299				3	8070.18		3	11903.9		3	11824
	3324.67	0.228435	4065.57	0.201729	4522.98	0.184291	4745.43	0.25954	26625.8	1.36748	25899.2	1.29134				4	25404.2		4	28871.5		4	27618.8
	7165.1	0.492308	8907.76	0.441993	5817.93	0.237055	9309.95	0.509187	16100.5	0.826908	23544.4	1.17393				5	23624.5		5	22022.7		5	28002.6
																6	11713.8		6	18183.5		6	20315.8
	A		B		C		a		b		c
LC3BⅠ/LC3BⅡ		0.48775		1.13784		0.973402		0.472263		0.355833		0.232685
		0.967399		1.06349		1.13226		0.893302		0.225007		0.413595
		1.73279		1.70752		1.1935		0.717734		0.173442		0.163407
														1	1	17750.6		1	25166.1		1	15428.2
								1	28578.9					2	2	23156.1		2	22175.9		2	26198.2
								2	16301.9					3	3	24829.6		3	26931.9		3	28245.7
								3	17465.6					4	4	17084.7		4	24625.5		4	20379.7
								4	23199.1					5	5	7590.37		5	16069.1		5	19448.2
								5	6124.28					6	6	5376.47		6	10141.1		6	14979.8
								6	2616.45
											1	A	2	B	5	C	2	a	7	b	8	c
										bax	17750.6	1.21963	23156.1	1.14898	24829.6	1.0117	17084.7	0.93441	17590.4	0.903429	15376.5	0.766676
											15166.1	1.04205	22175.9	1.10034	26931.9	1.09735	24625.5	1.34684	16069.1	0.825299	10141.1	0.50564
											15428.2	1.06006	26198.2	1.29992	28245.7	1.15089	20379.7	1.11462	19448.2	0.998844	14979.8	0.746896
										bcl-2	28578.9	1.96363	16301.9	0.80888	17465.6	0.711647	23199.1	1.26882	6124.28	0.314538	4616.45	0.230178
											27371.2	1.88065	16056.3	0.796697	17240.7	0.702483	23213.4	1.2696	6830.35	0.350802	4121.83	0.205516
											28000	1.92386	16100	0.798863	17000	0.692675	22999	1.25788	6500	0.333835	4300	0.214399
										Bcl-2/Bax		1.61003		0.704		0.703419		1.35789		0.348161		0.300228
												1.80476		0.724044		0.64016		0.942655		0.42506		0.406447
												1.81485		0.614545		0.601862		1.12853		0.334222		0.287054

## Sheet: Sheet2
		A	A	A	B	B	B	C	C	C	a	a	a	b	b	b	c	c	c
	β-actin	11687.3	17850.6	14124.4	21380.3	19955.6	19125	25553.5	24261.9	23812.2	20144.3	16954.6	17753	21191.2	19103.5	18117.2	20606.1	20807.9	18754
	Bax	24166.1	16333.1	18033.4	22141.6	26050.5	23024.5	26090.1	27654.4	24797.8	24169.8	19798.1	16991	15689.4	18707.3	7552.37	9761.12	14514.1	5346.35
	BCL-2	27371.2	14150.9	20761	16056.3	19038.7	17547.5	17240.7	17758.2	17499.5	23213.4	17039.2	20126.3	6830.35	15909.7	11370	4121.83	17345.8	10733.8
	LC3BⅠ	24016	18796.2	11724.3	20762.6	20708	16399.6	26098.4	25499.1	23141	17088.3	13325.7	16474	14653.5	15779.4	20440.4	20179.6	20154.9	24189.2
	LC3BⅡ	11713.8	18183.5	20315.8	23624.5	22022.7	28002.6	25404.2	28871.5	27618.8	8070.18	11903.9	11824	5214.2	3550.47	3545.22	4695.49	8335.95	3952.69
	PINK1	11291.9	21605	15461.1	19060.3	18763.4	18696	22633.6	23304.4	23826.7	12665.6	18651.6	16325	13180.6	8589.83	17572.5	16408.1	10325.8	12516.7
	Parkin	16031	3324.67	7165.1	14743.2	4065.57	8907.76	14682	4522.98	5817.93	10752	4745.43	9309.95	24738	26625.8	16100.5	23726.1	25899.2	23544.4
		A	A	A	B	B	B	C	C	C	a	a	a	b	b	b	c	c	c
	β-actin	11687.3	17850.6	14124.4	21380.3	19955.6	19125	25553.5	24261.9	23812.2	20144.3	16954.6	17753	21191.2	19103.5	18117.2	20606.1	20807.9	18754
	Bax	24166.1	16333.1	18033.4	22141.6	26050.5	23024.5	26090.1	27654.4	24797.8	24169.8	19798.1	16991	15689.4	18707.3	17552.4	9761.12	14514.1	15346.3
		2.06772	0.914991	1.27675	1.0356	1.30542	1.2039	1.021	1.13983	1.04139	1.19983	1.16771	0.95708	0.740373	0.979258	0.968821	0.4737	0.697525	0.818296
		A	A	A	B	B	B	C	C	C	a	a	a	b	b	b	c	c	c
	β-actin	11687.3	17850.6	14124.4	21380.3	19955.6	19125	25553.5	24261.9	23812.2	20144.3	16954.6	17753	21191.2	19103.5	18117.2	20606.1	20807.9	18754
	BCL-2	27371.2	14150.9	20761	16056.3	19038.7	17547.5	17240.7	17758.2	17499.5	23213.4	17039.2	20126.3	16830.3	15909.7	16370	14121.8	17345.8	15733.8
		2.34196	0.792742	1.46987	0.750986	0.954052	0.917516	0.67469	0.73194	0.734894	1.15236	1.00499	1.13369	0.794212	0.832812	0.903559	0.685322	0.833615	0.838957
	Bax	2.06772	0.914991	1.27675	1.0356	1.30542	1.2039	1.021	1.13983	1.04139	1.19983	1.16771	0.95708	0.740373	0.979258	0.968821	0.4737	0.697525	0.818296
	BCL-2	2.34196	0.792742	1.46987	0.750986	0.954052	0.917516	0.67469	0.73194	0.734894	1.15236	1.00499	1.13369	0.794212	0.832812	0.903559	0.685322	0.833615	0.838957
	Bax/Bcl-2	0.882902	1.15421	0.868618	1.37899	1.36829	1.31213	1.51328	1.55727	1.41706	1.0412	1.16192	0.84422	0.93221	1.17585	1.07223	0.691208	0.836747	0.975373
		A	A	A	B	B	B	C	C	C	a	a	a	b	b	b	c	c	c
	β-actin	11687.3	17850.6	14124.4	21380.3	19955.6	19125	25553.5	24261.9	23812.2	20144.3	16954.6	17753	21191.2	19103.5	18117.2	20606.1	20807.9	18754
	LC3BⅠ	24016	18796.2	11724.3	20762.6	20708	16399.6	26098.4	25499.1	23141	17088.3	13325.7	16474	14653.5	15779.4	20440.4	20179.6	20154.9	24189.2
		2.05487	1.05298	0.830076	0.971106	1.0377	0.857496	1.02132	1.05099	0.971809	0.848295	0.785962	0.927959	0.691488	0.825992	1.12823	0.979301	0.968615	1.28981
		A	A	A	B	B	B	C	C	C	a	a	a	b	b	b	c	c	c
	β-actin	11687.3	17850.6	14124.4	21380.3	19955.6	19125	25553.5	24261.9	23812.2	20144.3	16954.6	17753	21191.2	19103.5	18117.2	20606.1	20807.9	18754
	LC3BⅡ	11713.8	18183.5	20315.8	23624.5	22022.7	28002.6	25404.2	28871.5	27618.8	8070.18	11903.9	11824	5214.2	3550.47	3545.22	4695.49	8335.95	3952.69
		1.00226	1.01865	1.43835	1.10496	1.10358	1.46419	0.994158	1.19	1.15986	0.400619	0.702102	0.666027	0.246054	0.185854	0.195682	0.227869	0.400614	0.210765
		A	A	A	B	B	B	C	C	C	a	a	a	b	b	b	c	c	c
	β-actin	11687.3	17850.6	14124.4	21380.3	19955.6	19125	25553.5	24261.9	23812.2	20144.3	16954.6	17753	21191.2	19103.5	18117.2	20606.1	20807.9	18754
	LC3BⅠ	2.05487	1.05298	0.830076	0.971106	1.0377	0.857496	1.02132	1.05099	0.971809	0.848295	0.785962	0.927959	0.691488	0.825992	1.12823	0.979301	0.968615	1.28981
	LC3BⅡ	1.00226	1.01865	1.43835	1.10496	1.10358	1.46419	0.994158	1.19	1.15986	0.400619	0.702102	0.666027	0.246054	0.185854	0.195682	0.227869	0.400614	0.210765
	LC3BⅡ/LC3BⅠ	0.48775	0.967399	1.73279	1.13784	1.06349	1.70752	0.973402	1.13226	1.1935	0.472263	0.893302	0.717734	0.355833	0.225007	0.173442	0.232685	0.413595	0.163407
		A	A	A	B	B	B	C	C	C	a	a	a	b	b	b	c	c	c
	β-actin	11687.3	17850.6	14124.4	21380.3	19955.6	19125	25553.5	24261.9	23812.2	20144.3	16954.6	17753	21191.2	19103.5	18117.2	20606.1	20807.9	18754
	PINK1	11291.9	21605	15461.1	19060.3	18763.4	18696	22633.6	23304.4	23826.7	12665.6	18651.6	16325	13180.6	8589.83	17572.5	16408.1	10325.8	12516.7
		0.966169	1.21032	1.09464	0.891489	0.940259	0.977566	0.885733	0.960536	1.00061	0.628744	1.10009	0.919563	0.621985	0.449646	0.969932	0.796274	0.496242	0.667412
		A	A	A	B	B	B	C	C	C	a	a	a	b	b	b	c	c	c
	β-actin	11687.3	17850.6	14124.4	21380.3	19955.6	19125	25553.5	24261.9	23812.2	20144.3	16954.6	17753	21191.2	19103.5	18117.2	20606.1	20807.9	18754
	Parkin	16031	3324.67	7165.1	14743.2	4065.57	8907.76	14682	4522.98	5817.93	10752	4745.43	9309.95	24738	26625.8	16100.5	23726.1	25899.2	23544.4
		1.37166	0.18625	0.507285	0.689568	0.203731	0.465765	0.574557	0.186423	0.244325	0.53375	0.27989	0.524417	1.16737	1.39376	0.888682	1.15141	1.24468	1.25543
